# Supplementary material for: Non-Woven Fibrous Polylactic Acid/Hydroxyapatite Nanocomposites Obtained via Solution Blow Spinning: Morphology, Thermal and Mechanical Behavior
Source: Nanomaterials (Basel). 2024 Jan 15;14(2):196. doi: 10.3390/nano14020196 (PMC10818388; doi:10.3390/nano14020196)
Supplement: Supplementary file 1 [file nanomaterials-14-00196-s001.zip]

Archive with 1 entries (1 files):
- nanomaterials-2819353-supplementary.pdf
